# Supplementary material for: A Dehydration-Induced Eukaryotic Translation Initiation Factor iso4G Identified in a Slow Wilting Soybean Cultivar Enhances Abiotic Stress Tolerance in Arabidopsis
Source: Front Plant Sci. 2018 Mar 2;9:262. doi: 10.3389/fpls.2018.00262 (PMC5840855; doi:10.3389/fpls.2018.00262)
Supplement: Supplementary file 2 [file Data_Sheet_1.XLSX]

## Sheet: SSH Library genes
Table S1. Non-redundant genes from SSH library.
Glyma ID	Category	Pathway	Functional annotation
Glyma.01G019800	Unknown	NA	Protein of Unknown function (DUF1399)
Glyma.03G172400	Unknown	NA	NA
Glyma.03G215100	Unknown	NA	Protein of Unknown function, DUF538
Glyma.05G060300	Unknown	NA	Agenet domain
Glyma.05G218400	Unknown	NA	Unknown
Glyma.07G090800	Unknown	NA	NA
Glyma.08G056200	Unknown	NA	Protein of Unknown function (DUF760)
Glyma.09G232600	Unknown	NA	NA
Glyma.09G249400	Unknown	NA	NA
Glyma.10G024200	Unknown	NA	NA
Glyma.11G123300	Unknown	NA	NA
Glyma.11G129100	Unknown	NA	Metal tolerance protein, putative
Glyma.12G083200	Unknown	NA	Protein of Unknown function C-terminus (DUF2451)
Glyma.12G203700	Unknown	NA	NA
Glyma.13G271400	Unknown	NA	NA
Glyma.13G328200	Unknown	NA	NA
Glyma.14G081100	Unknown	NA	RIBONUCLEASE P/MRP SUBUNIT
Glyma.15G131900	Unknown	NA	Membrane protein type I, putative
Glyma.17G049200	Unknown	NA	NA
Glyma.17G187600	Unknown	NA	NA
Glyma.19G064200	Unknown	NA	NA
Glyma.19G242800	Unknown	NA	Protein of Unknown function (DUF1517)
Glyma.01G161500	Miscellaneous	Response to stress	Thiosulfate sulfurtransferase / Thiosulfate thiotransferas
Glyma.01G233500	Miscellaneous	NA	Nuclease-related domain
Glyma.06G123800	Miscellaneous	Defense response	Similar to putative pathogenesis-related protein
Glyma.06G130800	Miscellaneous	Chloroplast function	PLASTID TRANSCRIPTIONALLY ACTIVE7
Glyma.06G177600	Miscellaneous	Phloem protein	Phloem specific protein [Medicago truncatula]
Glyma.07G133500	Miscellaneous	Carotenoid metabolism/ABA biosynthesis	Haloacid dehalogenase-like hydrolase
Glyma.08G160800	Miscellaneous	Seed maturation	Seed maturation protein PM41
Glyma.08G213000	Miscellaneous	Chlororespiration	POST-ILLUMINATION CHLOROPHYLL FLUORESCENCE INCREASE PROTEIN
Glyma.09G151900	Miscellaneous	Embryo development	Embryo-specific protein 3, (ATS3)
Glyma.09G248700	Miscellaneous	Nucleic acid binding	NUCLEIC ACID BINGING PROTEIN
Glyma.10G185900	Miscellaneous	Phloem protein	Sieve element occlusion
Glyma.11G082300	Miscellaneous	NA	Rhodanese-like domain
Glyma.12G109800	Miscellaneous	NA	O-methyltransferase
Glyma.12G232001	Miscellaneous	NA	ATP SYNTHASE SUBUNIT ALPHA, CHLOROPLASTIC
Glyma.13G012400	Miscellaneous	Senescence	Senescence-associated protein
Glyma.13G012400	Miscellaneous	Senescence	Senescence-associated protein
Glyma.13G054900	Miscellaneous	NA	Plant Transposon protein
Glyma.13G254300	Miscellaneous	NA	Unknown
Glyma.15G003200	Miscellaneous	NA	ACT DOMAIN-CONTAINING PROTEIN
Glyma.15G250100	Miscellaneous	ABA biosynthesis	CARTENOID OXYGENASE
Glyma.18G180800	Miscellaneous	Ion homeostasis	Metallothionein
Glyma.18G227200	Miscellaneous	Peroxisome function	PEROXISOMAL MEMBRANE PROTEIN 11C-RELATED
Glyma.20G045300	Miscellaneous	Chloroplast function	Hypothetical chloroplast RF21 (chloroplast) [Indigofera tinctoria]
Glyma.20G065600	Miscellaneous	NA	N2227-like protein
Glyma.20G124200	Miscellaneous	NA	NA
Glyma.20G128100	Miscellaneous	Auxin metabolism	UDP-GLYCOSYLTRANSFERASE 74D1
Glyma.20G204400	Miscellaneous	Phloem protein	Sieve element occlusion
Glyma.20G204500	Miscellaneous	Phloem protein	Sieve element occlusion
ncbi	Miscellaneous	NA	Retrovirus-related Pol polyprotein from Transposon TNT 1-94, partial [Glycine soja]
ncbi	Miscellaneous	Photosynthesis	Photosystem I P700 chlorophyll a apoprotein A1
ncbi	Miscellaneous	Photosynthesis	Senescence-associated protein
ncbi	Miscellaneous	Senescence	gag-pol polyprotein, putative [Medicago truncatula]
Glyma.04G129200	Miscellaneous	Transposon	Phospholipid-transporting ATPase 1-like isoform X1
Glyma.02G203700	Translation	Translation elogation factor	TRANSLATION INITIATION FACTOR 5A-RELATED
Glyma.03G027900	Translation	RNA modification	GlycoProtease family
Glyma.05G052300	Translation	Ribosome	Ribosomal protein S15
Glyma.05G055500	Translation	Translation elogation factor	Elongation factor G C-terminus
Glyma.05G089000	Translation	Translation elogation factor	Elongation factor G C-terminus
Glyma.06G170900	Translation	Translation elogation factor	EF-1 guanine nucleotide exchange domain
Glyma.06G302800	Translation	Translation initiation	Translation initiation factor SUI1
Glyma.06G317400	Translation	Ribosome	Ribosomal L5P family C-terminus
Glyma.08G171700	Translation	Translation repression /regulation of decapping	TOPOISOMERASE II-ASSOCIATED PROTEIN PAT1
Glyma.08G363700	Translation	tRNA	GLYCYL-TRNA SYNTHETASE
Glyma.09G111600	Translation	Ribosome	50S ribosomal protein L16 [Vigna radiata]
Glyma.09G166000	Translation	RNA surveillance pathway	eRF1 domain 3
Glyma.09G249900	Translation	Translation initiation	eIF4-gamma/eIF5/eIF2-epsilon
Glyma.10G058500	Translation	Ribosome	Splicing factor 3b, subunit 4
Glyma.10G069800	Translation	tRNA aminoacylation	tRNA synthetases class II (D, K and N)
Glyma.10G258500	Translation	Ribosome	Ribosomal protein S14p/S29e
Glyma.12G135100	Translation	Translation initiation	Translation initiation factor SUI1
Glyma.13G151600	Translation	Ribosome	Ribosomal protein L24e
Glyma.14G029700	Translation	tRNA modification	TRNA-methyltransferase
Glyma.15G035900	Translation	Translation factor	Pumilio-family RNA binding repeat
Glyma.15G075600	Translation	Ribosome	Ribosomal protein S6e
Glyma.15G271300	Translation	Ribosome	Ribosomal protein L6e
Glyma.15G271800	Translation	Translation initiation	EUKARYOTIC TRANSLATION INITIATION FACTOR 3 SUBUNIT (EIF-3)
Glyma.17G072500	Translation	Translation initiation	MA3 domain
Glyma.17G137600	Translation	Translation elogation factor	Elongation factor G C-terminus
Glyma.U009000	Translation	Ribosome	60S RIBOSOMAL PROTEIN L23A
Glyma.02G281000	Transcription	Helicase	ATP-DEPENDENT HELICASE SMARCA
Glyma.03G055500	Transcription	Transcription factor	metallopeptidase family M24
Glyma.04G008900	Transcription	Transcription factor	GATA zinc finger
Glyma.04G226700	Transcription	Transcription factor	No apical meristem (NAM) protein
Glyma.05G015100	Transcription	Transcription factor	PROTEIN DR1 HOMOLOG
Glyma.06G164900	Transcription	Auxin response factor	Auxin Response factor
Glyma.06G276200	Transcription	Transcription factor	MULTIPROTEIN-BRIDGING FACTOR 1A-RELATED Transcription Factor
Glyma.06G276300	Transcription	Transcription factor	Helix-turn-helix
Glyma.07G134400	Transcription	Transcription factor	STEP II SPLICING FACTOR SLU7
Glyma.07G171600	Transcription	Transcription factor	Helix-loop-helix DNA-binding domain
Glyma.07G183000	transcription	Transcription regulation	COILED-COIL-HELIX-COILED-COIL-HELIX DOMAIN CONTAINING 2/NUR77
Glyma.08G142400	Transcription	Transcription factor	WRKY DNA -binding domain
Glyma.08G360100	Transcription	Transcription factor	LIPOPOLYSACCHARIDE-INDUCED TRANSCRIPTION FACTOR REGULATING TUMOR NECROSIS FACTOR ALPHA
Glyma.09G157300	Transcription	Histone modification	Histone deacetylation protein Rxt3
Glyma.10G194200	Transcription	Transcription factor	ETHYLENE-RESPONSIVE TRANSCRIPTION FACTOR ERF106
Glyma.10G225200	Transcription	Transcription factor	DUPLICATED HOMEODOMAIN-LIKE SUPERFAMILY PROTEIN, Myb-like, SANT domain, GT-1 transcription factor
Glyma.10G285900	Transcription	Transcription factor	TRANSCRIPTION FACTOR TCP21-RELATED
Glyma.11G027100	Transcription	Transcription factor	HOMEOBOX PROTEIN KNOTTED-1-LIKE 7
Glyma.11G109100	Transcription	Transcription factor	PLATZ transcription factor
Glyma.11G142900	Transcription	Transcription factor	Myb-like DNA-binding domain
Glyma.11G174400	Transcription	Spliceosome	Zinc finger C-x8-C-x5-C-x3-H type (and similar)
Glyma.12G216100	Transcription	Transcription factor	GRAS family transcription factor
Glyma.13G144000	Transcription	Transcription factor	RNA POLYMERASE SIGMA FACTOR SIGF, CHLOROPLASTIC
Glyma.15G035100	Transcription	Transcription elongation factor	RNA polymerase II transcription elongation factor Elongin/SIII, subunit elongin C
Glyma.15G040400	Transcription	Transcription factor	Histone-like transcription factor (CBF/NF-Y) and archaeal histone
Glyma.16G141500	Transcription	Transcription factor	G-BOX-BINDING FACTOR 1
Glyma.16G207900	Transcription	Histone modification	Histone deacetylation protein Rxt3
Glyma.17G024600	Transcription	Transcription factor	MYB like PROTEIN LIN-9 HOMOLOG
Glyma.17G085700	Transcription	Histone modification	Histone deacetylation protein Rxt3
Glyma.17G092700	Transcription	Histone modification	Calmodulin binding protein-like
Glyma.18G067300	Transcription	Spliceosome	TRANSFORMER-SR RIBONUCLEOPROTEIN-RELATED
Glyma.19G213800	Transcription	Transcription factor	Myb/SANT-like DNA-binding domain
Glyma.19G216200	Transcription	Transcription factor	cAMP-response-element-binding protein-related protein
Glyma.20G070000	Transcription	Transcription factor	AP2 domain
Glyma.03G046300	Other regulatory proteins	NA	Macrophage migration inhibitory factor (MIF)
Glyma.03G046300	Other regulatory proteins	NA	Macrophage migration inhibitory factor (MIF)
Glyma.03G209400	Other regulatory proteins	Auxin receptor	transport inhibitor response 1 (TIR1)
Glyma.04G002400	Other regulatory proteins	Cell death/defense response	Mlo family
Glyma.04G039700	Other regulatory proteins	NA	Zinc finger, C3HC4 type (RING finger)
Glyma.05G058400	Other regulatory proteins	Response to stress	Plant/MNJ7-17 protein, putative
Glyma.05G082200	Other regulatory proteins	Response to stress	NB-ARC domain (NB-ARC) // Arabidopsis broad-spectrum mildew resistance protein RPW8
Glyma.06G051000	Other regulatory proteins	NA	BRISC AND BRCA1-A COMPLEX MEMBER 1
Glyma.06G120600	Other regulatory proteins	Auxin signaling	Leucine Rich Repeat
Glyma.06G177500	Other regulatory proteins	Brassinoesteroid response	BRI1-KD interacting protein [Phaseolus vulgaris]
Glyma.06G183800	Other regulatory proteins	Ubiquitin-protein transferase	U-BOX DOMAIN-CONTAINING PROTEIN 18-RELATED
Glyma.07G057900	Other regulatory proteins	Auxin response	GH3 auxin-responsive promoter
Glyma.07G189800	Other regulatory proteins	Auxin response factor	F-BOX/LEUCINE RICH REPEAT PROTEIN
Glyma.08G067000	Other regulatory proteins	NA	CHCH domain
Glyma.08G103400	Other regulatory proteins	NA	Kelch motif
Glyma.08G226000	Other regulatory proteins	Lipid signaling	MEMBRANE RELATED PROTEIN CP5-RELATED
Glyma.08G285600	Other regulatory proteins	Phospholipase D signaling pathway	Miro-like protein
Glyma.09G044200	Other regulatory proteins	Auxin response	Translationally controlled tumour protein
Glyma.10G081500	Other regulatory proteins	NA	HRAS-LIKE SUPPRESSOR - RELATED
Glyma.10G236000	Other regulatory proteins	Stress response	Armadillo/beta-catenin-like repeat
Glyma.11G087500	Other regulatory proteins	Cell death/defense response	Mlo family
Glyma.11G228600	Other regulatory proteins	NA	Yippee putative zinc-binding protein
Glyma.11G239400	Other regulatory proteins	Jasmonic acid synthesis	PLAT/LH2 domain
Glyma.13G012400	Other regulatory proteins	Senescence	Senescence-associated protein
Glyma.13G087300	Other regulatory proteins	NA	zinc-finger of the FCS-type, C2-C2
Glyma.13G341000	Other regulatory proteins	Stress response	AN1-like Zinc finger
Glyma.14G038400	Other regulatory proteins	NA	ANK REPEAT-CONTAINING
Glyma.14G051000	Other regulatory proteins	NA	ZINC FINGER FYVE DOMAIN CONTAINING PROTEIN
Glyma.14G186700	Other regulatory proteins	NA	ABC1 family
Glyma.15G076500	Other regulatory proteins	Auxin response	Dormancy/auxin associated protein (Auxin_repressed)
Glyma.15G099700	Other regulatory proteins	NA	WD domain, G-beta repeat
Glyma.15G115600	Other regulatory proteins	Auxin response	AUXIN-INDUCED IN ROOT CULTURES PROTEIN 12
Glyma.15G148900	Other regulatory proteins	Auxin response	Translationally controlled tumour protein
Glyma.16G036400	Other regulatory proteins	NA	BTB/POZ domain
Glyma.16G135200	Other regulatory proteins	Signal transduction	Leucine Rich Repeat
Glyma.16G174400	Other regulatory proteins	NA	Leucine Rich Repeat
Glyma.17G202700	Other regulatory proteins	NA	Zinc finger, C3HC4 type (RING finger)
Glyma.19G116300	Other regulatory proteins	NA	BTB/POZ AND MATH DOMAIN-CONTAINING PROTEIN 1-RELATED
Glyma.19G218000	Other regulatory proteins	NA	Zinc knuckle
Glyma.20G018500	Other regulatory proteins	Wnt signaling pathway	Calcyclin-binding protein CacyBP
Macromolecular modification
Glyma.14G162400	Macromolecule modification	Carboxylesterase	Alpha/beta hydrolase fold
Glyma.19G061900	Macromolecule modification/ protein modification	Chloroplast function/ degradation of D1	Polypeptide deformylase
Glyma.01G172400	Macromolecule modification/kinases and phosphatases	Pirophosphatase	INORGANIC PYROPHOSPHATASE-LIKE PROTEIN
Glyma.02G266300	Macromolecule modification/kinases and phosphatases	Phosphatase activity	Dual specificity phosphatase, catalytic domain
Glyma.03G232500	Macromolecule modification/kinases and phosphatases	Kinase activity	Calmodulin binding protein-like
Glyma.04G061500	Macromolecule modification/kinases and phosphatases	Protein kinase	CBL-INTERACTING SERINE/THREONINE-PROTEIN KINASE 25-RELATED
Glyma.04G230300	Macromolecule modification/kinases and phosphatases	Giberellin response	Leucine Rich Repeat (LRR_1) // Protein tyrosine kinase (Pkinase_Tyr)
Glyma.05G138400	Macromolecule modification/kinases and phosphatases	Phosphatase activity	Calcineurin-like phosphoesterase
Glyma.05G194500	Macromolecule modification/kinases and phosphatases	Intracellular trafficking	AUXILIN/CYCLIN G-ASSOCIATED KINASE-RELATED
Glyma.05G244600	Macromolecule modification/kinases and phosphatases	Kinase activity	Protein tyrosine kinase
Glyma.06G017500	Macromolecule modification/kinases and phosphatases	Kinase activity	Protein tyrosine kinase
Glyma.07G014500	Macromolecule modification/kinases and phosphatases	Phosphatase activity	HAD superfamily, subfamily IIIB (Acid phosphatase)
Glyma.07G121000	Macromolecule modification/kinases and phosphatases	Nucleotide kinase	Adenylate kinase
Glyma.08G264900	Macromolecule modification/kinases and phosphatases	Kinase activity	PHOTOTROPIN-2
Glyma.08G352100	Macromolecule modification/kinases and phosphatases	kinase activity	ATP BINDING / PROTEIN KINASE-RELATED
Glyma.10G294200	Macromolecule modification/kinases and phosphatases	Kinase activity	Protein kinase domain
Glyma.13G165300	Macromolecule modification/kinases and phosphatases	Phosphatase activity	Protein phosphatase 2C
Glyma.13G256700	Macromolecule modification/kinases and phosphatases	NA	Magnesium-dependent phosphatase 1
Glyma.14G176900	Macromolecule modification/kinases and phosphatases	Kinase activity	14-3-3 protein
Glyma.17G214400	Macromolecule modification/kinases and phosphatases	Kinase activity	Stress-induced receptor-like kinase [Glycine max]
Glyma.03G228200	Macromolecule modification/Proteases or Protease inhibitors	Protein inhibitor/defense response	ASPARTYL ProteaseS
Glyma.07G139400	Macromolecule modification/Proteases or Protease inhibitors	Defense response	Protease inhibitor/seed storage/LTP family
Glyma.08G122700	Macromolecule modification/Proteases or Protease inhibitors	Protease	PEPTIDASE-C1 DOMAIN-CONTAINING PROTEIN
Glyma.08G139900	Macromolecule modification/Proteases or Protease inhibitors	Proteolysis	SARS coronavirus main proteinase / Severe acute respiratory syndrome coronavirus main Protease
Glyma.08G235300	Macromolecule modification/Proteases or Protease inhibitors	Protein inhibitor/defense response	Trypsin and Protease inhibitor
Glyma.08G235400	Macromolecule modification/Proteases or Protease inhibitors	Protein inhibitor/defense response	Trypsin and Protease inhibitor
Glyma.10G094900	Macromolecule modification/Proteases or Protease inhibitors	Proteolysis	Peptidase family S41
Glyma.10G143500	Macromolecule modification/Proteases or Protease inhibitors	Endopeptidase inhibitor/defense response	ASPARTYL ProteaseS
Glyma.10G184600	Macromolecule modification/Proteases or Protease inhibitors	Endopeptidase inhibitor/defense response	Potato inhibitor I family
Glyma.10G184700	Macromolecule modification/Proteases or Protease inhibitors	INHIBITOR Protease PROTEINASE SERINE/defense response	Potato inhibitor I family
Glyma.11G043400	Macromolecule modification/Proteases or Protease inhibitors	Protease	CAAX Protease self-immunity (Abi)
Glyma.14G085600	Macromolecule modification/Proteases or Protease inhibitors	Cystein Protease	Papain family cysteine Protease
Glyma.14G085800	Macromolecule modification/Proteases or Protease inhibitors	Cystein Protease	CYSTEINE Protease FAMILY C1-RELATED
Glyma.14G142300	Macromolecule modification/Proteases or Protease inhibitors	Ubiquitin-mediated protein degradation	ATP-DEPENDENT Protease CEREBLON
Glyma.14G152900	Macromolecule modification/Proteases or Protease inhibitors	Proteosome	Proteasome A-type and B-type
Glyma.14G216300	Macromolecule modification/Proteases or Protease inhibitors	Proteolysis	Papain family cysteine Protease
Glyma.15G177800	Macromolecule modification/Proteases or Protease inhibitors	Proteolysis	Cathepsin H / N-benzoylarginine-beta-naphthylamide hydrolase
Glyma.15G211500	Macromolecule modification/Proteases or Protease inhibitors	peptidase activity/defense response	Trypsin and Protease inhibitor
Glyma.16G211700	Macromolecule modification/Proteases or Protease inhibitors	Peptidase activity	DR4 PROTEIN-RELATED
Glyma.17G011500	Macromolecule modification/Proteases or Protease inhibitors	Peptidase activity	ASPARTYL ProteaseS
Glyma.17G230700	Macromolecule modification/Proteases or Protease inhibitors	Peptidase activity	Peptidase C13 family
Glyma.17G254900	Macromolecule modification/Proteases or Protease inhibitors	Cysteine-type peptidase	Papain family cysteine Protease
Glyma.18G231400	Macromolecule modification/Proteases or Protease inhibitors	Endopeptidase inhibitor/defense response	Bowman-Birk serine Protease inhibitor family
Glyma.20G129900	Macromolecule modification/Proteases or Protease inhibitors	Protease	Peptidase of plants and bacteria (BSP)
Glyma.20G130000	Macromolecule modification/Proteases or Protease inhibitors	Protease	Peptidase of plants and bacteria (BSP)
Glyma.20G205700	Macromolecule modification/Proteases or Protease inhibitors	Endopeptidase inhibitor/defense response	Potato inhibitor I family
Glyma.20G205800	Macromolecule modification/Proteases or Protease inhibitors	Endopeptidase inhibitor/defense response	Potato inhibitor I family
Glyma.20G205900	Macromolecule modification/Proteases or Protease inhibitors	Defense response	Potato inhibitor I family
Glyma.04G077400	Macromolecule modification/protein degradation	Proteosome	Proteasome A-type and B-type
Glyma.05G028800	Macromolecule modification/protein degradation	Ubiquitin-mediated protein degradation	Ubiquitin-conjugating enzyme
Glyma.06G124900	Macromolecule modification/protein degradation	Ubiquitin-mediated protein degradation	Ubiquitin-conjugating enzyme
Glyma.13G117700	Macromolecule modification/protein degradation	Ubiquitin-mediated protein degradation	UBIQUITIN
Glyma.17G239000	Macromolecule modification/protein degradation	Proteosome	CYSTEINE Protease FAMILY C1-RELATED
Glyma.20G141600	Macromolecule modification/protein degradation	Ubiquitin-mediated protein degradation	Ubiquitin and ubiquitin-like proteins
Glyma.10G122100	Macromolecule modification/RNA binding	RNA binding protein	Predicted RNA-binding protein (RRM superfamily)
Glyma.03G131900	HSP, protein folding and cell protection	ABA/WDS induced protein	PROTEIN EARLY RESPONSIVE TO DEHYDRATION 15
Glyma.04G079600	HSP, protein folding and cell protection	ABA/WDS induced protein	DEHYDRATION-RESPONSIVE PROTEIN RD22
Glyma.06G081100	HSP, protein folding and cell protection	Dehidration responsive	DEHYDRATION-RESPONSIVE PROTEIN RD22
Glyma.07G090400	HSP, protein folding and cell protection	Dehydrin	Dehydrin
Glyma.09G093000	HSP, protein folding and cell protection	NA	proline-rich protein [Glycine max]
Glyma.09G185500	HSP, protein folding and cell protection	Dehydrin	Dehydrin
Glyma.10G043300	HSP, protein folding and cell protection	Chaperone	HSP20-like chaperone superfamily protein
Glyma.10G224300	HSP, protein folding and cell protection	ABA/WDS induced protein	ABA/WDS induced protein
Glyma.11G140500	HSP, protein folding and cell protection	Chaperone	Hsp70 protein
Glyma.13G119400	HSP, protein folding and cell protection	LEA	Late embryogenesis abundant protein
Glyma.13G220900	HSP, protein folding and cell protection	Response to dehydration	EARLY-RESPONSIVE TO DEHYDRATION STRESS PROTEIN (ERD4)
Glyma.13G224000	HSP, protein folding and cell protection	Chaperone	Hsp70 protein
Glyma.13G363300	HSP, protein folding and cell protection	Chaperone	Late embryogenesis abundant protein
Glyma.14G063700	HSP, protein folding and cell protection	Chaperone	Hsp20/alpha crystallin family
Glyma.16G037900	HSP, protein folding and cell protection	Dehydrin	Dehydrin
Glyma.16G038000	HSP, protein folding and cell protection	Dehydrin	Dehydrin
Glyma.17G164200	HSP, protein folding and cell protection	Dehydrin	Late embryogenesis abundant protein 18
Glyma.17G187600	HSP, protein folding and cell protection	Dehydrin	ATHIRD11, DEHYDRIN 11KDA, HIRD11
Glyma.19G114700	HSP, protein folding and cell protection	Chaperone	KS-type dehydrin SLTI629 [Glycine max]
Oxidation-reduction process, detoxification
Glyma.05G161600	Detoxification	Glutathione metabolism	Glutathione S-transferase, C-terminal domain
Glyma.10G192900	Detoxification	Glutathione metabolism	Glutathione S-transferase, C-terminal domain
Glyma.11G192700	Detoxification	Superoxide dismutase (Cu/Zn), choroplastic	SUPEROXIDE DISMUTASE [CU-ZN] 2, CHLOROPLASTIC
Glyma.14G031000	Detoxification	Glutathione metabolism	Glutathione S-transferase, C-terminal domain
Glyma.01G219400	Oxidation-reduction process	Glutathione peroxidase activity	Glutathione peroxidase
Glyma.03G029900	Oxidation-reduction process	Cytochrome P450	Cytochrome P450
Glyma.04G017500	Oxidation-reduction process	Catalase	Catalase
Glyma.05G091600	Oxidation-reduction process	NA	FE(II)/ ASCORBATE OXIDASE SUPERFAMILY
Glyma.05G122000	Oxidation-reduction process	Flavoprotein interaction	Berberine and berberine like
Glyma.05G171800	Oxidation-reduction process	NA	FERRIC-CHELATE REDUCTASE 1-RELATED
Glyma.05G207100	Oxidation-reduction process	Glutathione peroxidase	Glutathione peroxidase
Glyma.06G021200	Oxidation-reduction process	Oxidoreductase	THIOREDOXIN
Glyma.07G168500	Oxidation-reduction process	Reductase	2,4-dihydroxy-1,4-benzoxazin-3-one-glucoside dioxygenase / DIBOA-Glc dioxygenase
Glyma.08G070000	Oxidation-reduction process	Reductase	2OG-Fe(II) oxygenase superfamily
Glyma.08G178100	Oxidation-reduction process	nitrogen metabolism	2-nitropropane dioxygenase
Glyma.09G205700	Oxidation-reduction process	Epimerase	NAD DEPENDENT EPIMERASE/DEHYDRATASE
Glyma.15G026300	Oxidation-reduction process	Lipid signaling/defense response	Lipoxygenase
Glyma.17G044300	Oxidation-reduction process	Oxidoreductase	Saccharopine dehydrogenase
Glyma.17G158400	Oxidation-reduction process	Thioredoxin	THIOREDOXIN
Glyma.19G240400	Oxidation-reduction process	Superoxide metabolic process	Copper/zinc superoxide dismutase (SODC)
Glyma.20G196900	Oxidation-reduction process	Superoxide metabolic process	SUPEROXIDE DISMUTASE [FE] 2, CHLOROPLASTIC
Glyma.U027300	Oxidation-reduction process	Multicopper oxidase	Multicopper oxidase
Glyma.03G082100	Response to stress	NA	Metallothionein (Metallothio_2)
Glyma.07G243500	Response to stress	Defense response	Pathogenesis-related protein Bet v I family
Glyma.10G224300	Response to stress	ABA/WDS induced protein	ABA/WDS induced protein
Glyma.12G217300	Response to stress	ABA induced	DEHYDRATION-RESPONSIVE PROTEIN RD22
Glyma.12G217400	Response to stress	ABA induced	DEHYDRATION-RESPONSIVE PROTEIN RD22
Glyma.13G278000	Response to stress	Definsin like protein	DEFENSIN-LIKE PROTEIN 13-RELATED
Glyma.17G030200	Response to stress	Defense response	Pathogenesis-related protein Bet v I family
Glyma.20G167500	Response to stress	ABA/WDS induced protein	ABA/WDS induced protein
Glyma.04G215900	Motor activity and cytoeskeleton	Actin binding protein	Actin
Glyma.06G102700	Motor activity and cytoeskeleton	Dynein	OUTER ARM DYNEIN LIGHT CHAIN 1 PROTEIN
Glyma.08G032400	Motor activity and cytoeskeleton	Actin binding protein	Profilin
Glyma.11G031800	Motor activity and cytoeskeleton	Autophagy	Microtubule associated protein 1A/1B, light chain 3
Glyma.12G037100	Motor activity and cytoeskeleton	Microtubule-based movement	ATP BINDING MICROTUBULE MOTOR FAMILY PROTEIN
Glyma.01G188100	Cell division, cell growth, cell differentiation	NA	Cyclin delta-3 isoform 1 [Theobroma cacao]
Glyma.01G204800	Cell division, cell growth, cell differentiation	Expansin	EXPANSIN-LIKE B1
Glyma.11G154900	Cell division, cell growth, cell differentiation	Extensin	Extensin-like protein repeat (Extensin_1)
Glyma.17G030700	Cell division, cell growth, cell differentiation	Cellulose microfibril organization	COBRA-LIKE PROTEIN 7-RELATED
Glyma.17G237100	Cell division, cell growth, cell differentiation	Extensin	Gibberellin regulated protein
Glyma.02G050200	Transport and catabolism	Ion transport	V-TYPE PROTON ATPASE 16 KDA PROTEOLIPID SUBUNIT C4
Glyma.02G059800	Transport and catabolism	Ion transport	V-TYPE PROTON ATPASE 16 KDA PROTEOLIPID SUBUNIT C5
Glyma.02G188300	Transport and catabolism	Transport of L-glutamine	ABC-2 type transporter
Glyma.03G050100	Transport and catabolism	Ion transport	Ferritin-like domain
Glyma.03G185900	Transport and catabolism	Aquaporin transporter	AQUAPORIN TIP1-1
Glyma.04G106500	Transport and catabolism	Ion transport	Heavy-metal-associated domain
Glyma.04G116700	Transport and catabolism	Membrane traffic	PEROXISOMAL TARGETING SIGNAL 1 RECEPTOR PEX5
Glyma.04G198600	Transport and catabolism	Sucrose transport	BIDIRECTIONAL SUGAR TRANSPORTER SWEET10
Glyma.05G139700	Transport and catabolism	Membrane traffic	CLATHRIN ASSEMBLY PROTEIN
Glyma.05G154600	Transport and catabolism	Lipid transport	Protease inhibitor/seed storage/LTP family
Glyma.05G238800	Transport and catabolism	RNA transport	NUCLEAR PORE COMPLEX PROTEIN
Glyma.06G030000	Transport and catabolism	Lipid transport	PHOSPHATIDYLINOSITOL/PHOSPHATIDYLCHOLINE TRANSFER PROTEIN SFH6-RELATED
Glyma.06G095300	Transport and catabolism	Membrane traffic	GEM-LIKE PROTEIN 1-RELATE
Glyma.07G034700	Transport and catabolism	Membrane traffic	Coatomer WD associated region
Glyma.07G121900	Transport and catabolism	Membrane traffic	ABC transporter
Glyma.07G155200	Transport and catabolism	Ion transport	Ferritin-like domain
Glyma.08G353600	Transport and catabolism	Membrane traffic	Serine incorporator (Serinc)
Glyma.09G019800	Transport and catabolism	Membrane traffic	SNARE PROTEINS
Glyma.09G069800	Transport and catabolism	Lysosome	Cathepsin H / N-benzoylarginine-beta-naphthylamide hydrolase
Glyma.10G158700	Transport and catabolism	Ion transport	Sodium/hydrogen exchanger family
Glyma.11G232600	Transport and catabolism	Ion transport	Ferritin-like domain
Glyma.12G227800	Transport and catabolism	Ion transport	Sodium/calcium exchanger protein
Glyma.13G088700	Transport and catabolism	Membrane traffic	ANNEXIN D1-RELATED
Glyma.13G186400	Transport and catabolism	Membrane traffic	Permease of the major facilitator superfamily
Glyma.13G186500	Transport and catabolism	Membrane traffic	Permease of the major facilitator superfamily
Glyma.13G186600	Transport and catabolism	Membrane traffic	Major Facilitator Superfamily
Glyma.13G204800	Transport and catabolism	Ion transport	F-type H+-transporting ATPase subunit gamma
Glyma.13G268600	Transport and catabolism	Intracellular trafficking	Plug domain of Sec61p
Glyma.14G058300	Transport and catabolism	Intracellular trafficking	Region in Clathrin and VPS
Glyma.14G061500	Transport and catabolism	Macromolecules/water transport	AQUAPORIN PIP1-4-RELATED
Glyma.18G064900	Transport and catabolism	Protein transport	OLIGOPEPTIDE TRANSPORTER-RELATED
Glyma.18G066000	Transport and catabolism	SODIUM-DEPENDENT PHOSPHATE TRANSPORTERS	Major Facilitator Superfamily
Glyma.18G263900	Transport and catabolism	Ion transport	CYCLIC NUCLEOTIDE-GATED ION CHANNEL 2
Glyma.20G133800	Transport and catabolism	Membrane traffic	VACUOLAR-SORTING RECEPTOR 3-RELATED
Lipid metabolism and signaling
Glyma.04G065600	Lipid metabolism	Lipid traffic	BIFUNCTIONAL INHIBITOR/LIPID-TRANSFER PROTEIN/SEED STORAGE 2S ALBUMIN SUPERFAMILY
Glyma.06G013800	Lipid metabolism	3-phosphoinositide biosynthesis	Phosphatidylinositol 3- and 4-kinase
Glyma.07G121500	Lipid metabolism	Cutin, suberine and wax biosynthesis	STEROL DESATURASE
Glyma.10G274400	Lipid metabolism	Fatty acid biosynthesis	3-Oxoacyl-[acyl-carrier-protein (ACP)] synthase III C terminal
Glyma.14G050900	Lipid metabolism	Glycerol metabolism	GDSL-like Lipase/Acylhydrolase
Glyma.19G247500	Lipid metabolism	Lipid biosynthesis	Caleosin related protein
Glyma.07G070500	Lipid signaling	Phospholipid	PHOSPHATIDYLINOSITOL N-ACETYLGLUCOSAMINYLTRANSFERASE SUBUNIT P (DOWN SYNDROME CRITICAL REGION PROTEIN 5)-RELATED
Glyma.15G026500	Lipid signaling	Olylipins	lipoxygease L-4 [Glycine max]
Glyma.02G282500	Energy metabolism	Photosynthesis	PsbP
Glyma.04G008100	Energy metabolism	Oxidative phosforilation	Complex 1 protein (LYR family)
Glyma.04G045100	Energy metabolism	Oxidative phosforilation	CUE domain
Glyma.05G128000	Energy metabolism	Photosynthesis	CHLOROPHYLL A-B BINDING PROTEIN 1, CHLOROPLASTIC-RELATED
Glyma.06G150300	Energy metabolism	Photosynthesis	Photosystem I reaction centre subunit N (PSAN or PSI-N)
Glyma.06G158300	Energy metabolism	Photosynthesis	Sedlin, N-terminal conserved region
Glyma.06G194900	Energy metabolism	Photosynthesis	Chlorophyll A-B binding protein
Glyma.09G087700	Energy metabolism	Photosynthesis	Photosystem I psaG / psaK
Glyma.10G089300	Energy metabolism	Photosynthesis	Photosystem II 5 KDA PROTEIN, CHLOROPLASTIC
Glyma.10G205500	Energy metabolism	Photosynthesis/photorespiration/CAM cycle	Phosphoenolpyruvate carboxylase / Phosphoenolpyruvic carboxylase
Glyma.10G242600	Energy metabolism	Sulfur metabolism	ATP-sulfurylase
Glyma.10G243800	Energy metabolism	Photosynthesis	EARLY LIGHT-INDUCED PROTEIN 1, CHLOROPLASTIC-RELATED
Glyma.12G232000	Energy metabolism	Proton transport	F-type H+-transporting ATPase subunit alpha (ATPF1A, atpA)
Glyma.13G028200	Energy metabolism	Photosynthesis	PSBA; Photosystem II PsbA protein
Glyma.14G104700	Energy metabolism	Photosynthesis	CemA family
Glyma.14G185700	Energy metabolism	Nitrogen metabolism	Glutamyl-tRNAGlu reductase, dimerisation domain
Glyma.15G016300	Energy metabolism	Photosynthesis	Photosystem I reaction centre subunit VI
Glyma.15G275700	Energy metabolism	Photosynthesis	Photosystem II 5 KDA PROTEIN, CHLOROPLASTIC
Glyma.17G128000	Energy metabolism	Glyoxylate cycle	Malate synthase
Glyma.17G128100	Energy metabolism	Glyoxylate cycle	Malate synthase
Glyma.18G241700	Energy metabolism	Photosynthesis	Photosystem I reaction centre subunit XI
Glyma.20G079400	Energy metabolism	Photorespiration	NADH DEHYDROGENASE UBIQUINONE 1 ALPHA SUBCOMPLEX SUBUNIT 13
Glyma.20G150600	Energy metabolism	Photosynthesis	EARLY LIGHT-INDUCED PROTEIN 1, CHLOROPLASTIC-RELATED
ncbi	Energy metabolism	Photosynthesis	Photosystem I P700 apoprotein A2 (chloroplast) [Nicotiana otophora]
Glyma.01G126700	Secondary metabolism	Dirigent	DIRIGENT PROTEIN 19
Glyma.01G228700	Secondary metabolism	anthocyanin biosynthesis	chalcone synthase
Glyma.03G044900	Secondary metabolism	Dirigent	Dirigent-like protein
General Metabolism
Glyma.17G128100	Metabolism	Pyruvate metabolismand glyoxylate and dicarboxylate metabolism	Malate synthase
Glyma.12G222200	Metabolism of cofactors and vitamins	Porphyrin and chlorophyll metabolism	Protochlorophyllide reductase / Protochlorophyllide oxidoreductase
Glyma.18G065700	Metabolism of cofactors and vitamins	Thiamine metabolism	THIAMINE BIOSYNTHESIS PROTEIN THIC
Glyma.08G350800	Metabolism of terpenoids and polyketides	Sesquiterpenoid and triterpenoid biosynthesis	Cytochrome P450
Glyma.08G350800	Metabolism of terpenoids and polyketides	Sesquiterpenoid and triterpenoid biosynthesis	Cytochrome P450
Glyma.10G104700	Metabolism of terpenoids and polyketides	Saponin I biosynthesis	GLUCOSYL/GLUCURONOSYL TRANSFERASES
Glyma.15G221300	Metabolism of terpenoids and polyketides	Saponin I biosynthesis	GLUCOSYL/GLUCURONOSYL TRANSFERASES
Glyma.02G143700	Metabolism of vitamins and cofactors	Vitamin E metabolism	Methyltransferase domain
Glyma.06G113500	Metabolism of vitamins and cofactors	Porphyrin and chlorophyll metabolism	Pheophorbide a oxygenase
Glyma.01G019200	Carbohydrate metabolism	Glycolisis/gluconeogenesis	Phosphoenolpyruvate carboxykinase
Glyma.02G208000	Carbohydrate metabolism	Amino sugar and nucleotide sugar metabolism	NAD dependent epimerase/dehydratase family
Glyma.02G222400	Carbohydrate metabolism	Glycolisis/gluconeogenesis	Fructose-bisphosphate aldolase class-I
Glyma.03G137900	Carbohydrate metabolism	Stachyose biosynthesis	Galactinol-sucrose galactosyltransferase / Raffinose synthase
Glyma.04G008300	Carbohydrate metabolism	Glycolisis/gluconeogenesis	Fructose-bisphosphate aldolase class-I
Glyma.05G180600	Carbohydrate metabolism	Inositol metabolism	Myo-inositol-1-phosphate synthase
Glyma.07G126400	Carbohydrate metabolism	Glycolisis/gluconeogenesis	Phosphofructokinase
Glyma.07G269900	Carbohydrate metabolism	Amino sugar and nucleotide sugar metabolism	Glycosyl transferase family 8
Glyma.08G138200	Carbohydrate metabolism	Inositol metabolism	Myo-inositol-1-phosphate synthase
Glyma.08G165400	Carbohydrate metabolism	Glycolisis/gluconeogenesis	Phosphoglycerate kinase
Glyma.08G288000	Carbohydrate metabolism	Glycolisis/gluconeogenesis	Aldehyde dehydrogenase family
Glyma.09G073600	Carbohydrate metabolism	Starch and sucrose metabolism	Glycosyl transferases group 1
Glyma.09G168300	Carbohydrate metabolism	Starch and sucrose metabolism	Glycosyl hydrolase family 14
Glyma.15G178400	Carbohydrate metabolism	Glycolisis/gluconeogenesis	Aldehyde dehydrogenase family
Glyma.15G261900	Carbohydrate metabolism	Glycolisis/gluconeogenesis	phosphoglycerate kinase
Glyma.16G073100	Carbohydrate metabolism	Ascorbate and aldarate metabolism	Pyridine nucleotide-disulphide oxidoreductase
Glyma.17G132500	Carbohydrate metabolism	Amino sugar and nucleotide sugar metabolism	NAD DEPENDENT EPIMERASE/DEHYDRATASE
Glyma.18G018600	Carbohydrate metabolism	Inositol metabolism	Myo-inositol-1-phosphate synthase
Glyma.18G091500	Carbohydrate metabolism	Glucose metabolism	NAD dependent epimerase/dehydratase family
Glyma.18G219100	Carbohydrate metabolism	Glucose metabolism	Phosphoglycerate mutase
Glyma.19G046600	Carbohydrate metabolism	Glyoxylate and dicarboxylate metabolism	Ribulose bisphosphate carboxylase, small chain
Glyma.19G046800	Carbohydrate metabolism	Glyoxylate and dicarboxylate metabolism	Ribulose bisphosphate carboxylase, small chain
Glyma.19G186000	Carbohydrate metabolism	Stachyose biosynthesis	Triosephosphate isomerase
Glyma.20G094500	Carbohydrate metabolism	Stachyose biosynthesis	Inositol 3-alpha-galactosyltransferase / UDP-alpha-D-galactose:myo-inositol 3-alpha-D-galactosyltransferase
Glyma.01G099800	Amino acid metabolism	Proline biosynthesis	Glutamate-5-semialdehyde dehydrogenase / Glutamyl-gamma-semialdehyde dehydrogenase // Glutamate 5-kinase / Gamma-glutamyl kinase
Glyma.03G069400	Amino acid metabolism	Proline biosynthesis	Glutamate-5-semialdehyde dehydrogenase/Glutamate 5-kinase
Glyma.03G173400	Amino acid metabolism	Lysine biosynthesis	Diaminopimelate epimerase
Glyma.04G237300	Amino acid metabolism	Spermidine synthase	Spermine/spermidine synthase
Glyma.06G007500	Amino acid metabolism	Arginine/proline metabolism	ARGININE/DIAMINOPIMELATE/ORNITHINE DECARBOXYLASE
Glyma.09G235400	Amino acid metabolism	Cysteine and methionine metabolism	Cys/Met metabolism PLP-dependent enzyme
Glyma.10G244100	Amino acid metabolism	Cysteine and methionine metabolism	Acireductone dioxygenase (Ni(2+)-requiring) / E-2
Glyma.12G122900	Amino acid metabolism	Valine, leucine and isoleucine biosynthesis	Acetohydroxy acid isomeroreductase, catalytic domain
Glyma.12G210000	Amino acid metabolism	Valine, leucine and isoleucine biosynthesis	Acetohydroxy acid isomeroreductase, catalytic domain
Glyma.13G115500	Amino acid metabolism	Lysine degradation	Saccharopine dehydrogenase
Glyma.17G228800	Amino acid metabolism	Glycine metabolism	Glycine cleavage system P-protein
Glyma.18G017200	Amino acid metabolism	Alanine, aspartate and glutamate metabolism	Asparagine synthase (glutamine-hydrolyzing) / Glutamine-dependent asparagine synthetase
Glyma.18G061100	Amino acid metabolism	Asparagine metabolism	Asparagine synthase (glutamine-hydrolyzing) / Glutamine-dependent asparagine synthetase
Glyma.18G150000	Amino acid metabolism	Glycine metabolism	SERINE HYDROXYMETHYLTRANSFERASE 1, MITOCHONDRIAL
Glyma.18G261600	Amino acid metabolism	Cysteine and methionine metabolism	CYSTEINE/METHIONINE METABOLISM PYRIDOXAL-5-PHOSPHATE ENZYMES
Glyma.19G182000	Amino acid metabolism	Lysine degradation	Pyridoxal-dependent decarboxylase, C-terminal sheet domain
Glyma.19G206200	Amino acid metabolism	Tryptophan metabolism	Pyridine nucleotide-disulphide oxidoreductase
NA: no annotations
