# Supplementary material for: A Dehydration-Induced Eukaryotic Translation Initiation Factor iso4G Identified in a Slow Wilting Soybean Cultivar Enhances Abiotic Stress Tolerance in Arabidopsis
Source: Front Plant Sci. 2018 Mar 2;9:262. doi: 10.3389/fpls.2018.00262 (PMC5840855; doi:10.3389/fpls.2018.00262)
Supplement: Supplementary file 3 [file Data_Sheet_2.XLSX]

## Sheet: Hoja1
			Hybridization signal intensity									Regulation pattern
Table S2. Genes from clones used for differential screening between soybean genotypes.			50 % FC				25 % FC					50 % FC		25 % FC
Glyma ID	Category	Functional annotation	Forward N7001	Reverse N7001	Forward TJ2049	Reverse TJ2049	Forward N7001	Reverse N7001	Forward TJ2049	Reverse TJ2049		N7001	TJ2049	N7001	TJ2049
Glyma.02G203700	Translation	TRANSLATION INITIATION FACTOR 5A-RELATED	5	1	4	1	6	0	6	0		+4	+3	+6	+6
Glyma.03G027900	Translation	GlycoProtease family	4	0	0	0	4	0	1	0		+4	0	+4	+1
Glyma.05G055500	Translation	Elongation factor G C-terminus	0	0	0	0	0	0	0	0		0	0	0	0
Glyma.05G089000	Translation	Elongation factor G C-terminus	1	2	1	1	2	2	1	0		-1	0	0	+1
Glyma.06G170900	Translation	EF-1 guanine nucleotide exchange domain	0	0	0	0	0	0	0	0		0	0	0	0
Glyma.06G302800	Translation	Translation initiation factor SUI1	3	1	0	1	3	0	1	0		+2	-1	+3	+1
Glyma.08G171700	Translation	TOPOISOMERASE II-ASSOCIATED PROTEIN PAT1	0	0	0	0	0	0	0	0		0	0	0	0
Glyma.09G166000	Translation	eRF1 domain 3	0	0	0	0	0	0	0	0		0	0	0	0
Glyma.09G249900	Translation	eIF4-gamma/eIF5/eIF2-epsilon	0	0	0	0	1	0	0	1		0	0	+1	-1
Glyma.10G058500	Translation	Splicing factor 3b, subunit 4	1	1	4	3	4	0	3	0		0	+1	+4	+3
Glyma.12G135100	Translation	Translation initiation factor SUI1	1	1	0	0	1	0	0	0		0	0	+1	0
Glyma.14G029700	Translation	TRNA-methyltransferase	1	1	0	0	1	0	1	0		0	0	+1	+1
Glyma.15G035900	Translation	Pumilio-family RNA binding repeat	0	0	0	0	0	0	0	0		0	0	0	0
Glyma.15G271800	Translation	EUKARYOTIC TRANSLATION INITIATION FACTOR 3 SUBUNIT (EIF-3)	0	0	1	0	1	0	0	0		0	+1	+1	0
Glyma.17G072500	Translation	Eukaryotic translation initiation factor iso 4G	6	0	0	0	3	0	0	0		+6	0	+3	0
Glyma.17G137600	Translation	Elongation factor G C-terminus	0	0	0	0	0	0	0	0		0	0	0	0
Glyma.02G281000	Transcription	ATP-DEPENDENT HELICASE SMARCA	1	0	0	0	3	0	1	0		+1	0	+3	+1
Glyma.03G055500	Transcription	metallopeptidase family M24	0	0	0	1	0	0	0	0		0	-1	0	0
Glyma.04G008900	Transcription	GATA zinc finger	0	0	0	0	1	0	1	0		0	0	+1	+1
Glyma.04G226700	Transcription	No apical meristem (NAM) protein	0	0	0	0	1	0	0	0		0	0	+1	0
Glyma.05G015100	Transcription	PROTEIN DR1 HOMOLOG	0	3	2	0	1	6	0	3		-3	+2	-5	-3
Glyma.06G164900	Transcription	Auxin Response factor	0	0	0	0	0	0	0	0		0	0	0	0
Glyma.06G276200	Transcription	MULTIPROTEIN-BRIDGING FACTOR 1A-RELATED Transcription Factor	1	1	0	0	1	0	0	0		0	0	+1	0
Glyma.06G276300	Transcription	Helix-turn-helix	0	0	0	1	3	0	2	0		0	-1	+3	+2
Glyma.07G134400	Transcription	STEP II SPLICING FACTOR SLU7	1	0	0	0	3	0	1	0		+1	0	+3	+1
Glyma.07G171600	Transcription	Helix-loop-helix DNA-binding domain	0	0	0	0	0	0	0	0		0	0	0	0
Glyma.07G183000	Transcription	COILED-COIL-HELIX-COILED-COIL-HELIX DOMAIN CONTAINING 2/NUR77	7	0	3	0	8	0	6	0		+7	+3	+8	+6
Glyma.08G142400	Transcription	WRKY DNA -binding domain	1	0	0	0	1	0	0	0		+1	0	+1	0
Glyma.08G360100	Transcription	LIPOPOLYSACCHARIDE-INDUCED TRANSCRIPTION FACTOR REGULATING TUMOR NECROSIS FACTOR ALPHA	2	1	0	0	5	0	2	0		+1	0	+5	+2
Glyma.09G157300	Transcription	Histone deacetylation protein Rxt3	0	0	1	1	0	2	0	2		0	0	-2	-2
Glyma.10G194200	Transcription	ETHYLENE-RESPONSIVE TRANSCRIPTION FACTOR ERF106	0	0	0	0	0	1	0	0		0	0	-1	0
Glyma.10G225200	Transcription	DUPLICATED HOMEODOMAIN-LIKE SUPERFAMILY PROTEIN, Myb-like, SANT domain, GT-1 transcription factor	3	0	0	0	2	0	4	0		+3	0	+2	+4
Glyma.10G285900	Transcription	TRANSCRIPTION FACTOR TCP21-RELATED	0	0	1	0	0	0	0	0		0	+1	0	0
Glyma.11G027100	Transcription	HOMEOBOX PROTEIN KNOTTED-1-LIKE 7	0	0	0	0	0	0	0	0		0	0	0	0
Glyma.11G109100	Transcription	PLATZ transcription factor	0	0	0	0	0	0	0	0		0	0	0	0
Glyma.11G127100	Transcription	B-box zinc finger	0	0	0	0	0	0	0	0		0	0	0	0
Glyma.11G142900	Transcription	Myb-like DNA-binding domain	0	0	0	0	0	0	0	0		0	0	0	0
Glyma.11G174400	Transcription	Zinc finger C-x8-C-x5-C-x3-H type (and similar)	0	0	0	0	1	0	0	0		0	0	+1	0
Glyma.12G216100	Transcription	GRAS family transcription factor	3	1	0	0	3	0	3	0		+2	0	+3	+3
Glyma.15G035100	Transcription	RNA polymerase II transcription elongation factor Elongin/SIII, subunit elongin C	0	0	0	0	1	0	1	0		0	0	+1	+1
Glyma.15G040400	Transcription	Histone-like transcription factor (CBF/NF-Y) and archaeal histone	5	0	5	2	6	0	6	0		+5	+3	+6	+6
Glyma.16G141500	Transcription	G-BOX-BINDING FACTOR 1	0	0	0	0	0	0	0	0		0	0	0	0
Glyma.16G207900	Transcription	Histone deacetylation protein Rxt3	0	0	1	0	0	0	0	0		0	+1	0	0
Glyma.17G085700	Transcription	Histone deacetylation protein Rxt3	0	0	0	0	0	0	0	0		0	0	0	0
Glyma.17G092700	Transcription	Calmodulin binding protein-like	1	0	0	0	2	0	1	0		+1	0	+2	+1
Glyma.18G067300	Transcription	TRANSFORMER-SR RIBONUCLEOPROTEIN-RELATED	0	0	0	0	0	0	0	0		0	0	0	0
Glyma.19G216200	Transcription	cAMP-response-element-binding protein-related protein	0	1	0	0	1	0	1	0		-1	0	+1	+1
Glyma.20G070000	Transcription	AP2 domain	1	0	0	0	2	0	1	0		+1	0	+2	+1
Glyma.03G131900	HSP, chaperones and cell protection	PROTEIN EARLY RESPONSIVE TO DEHYDRATION 15	0	2	0	0	1	0	1	0		-2	0	+1	+1
Glyma.04G079600	HSP, chaperones and cell protection	DEHYDRATION-RESPONSIVE PROTEIN RD22	2	0	0	0	0	0	0	0		+2	0	0	0
Glyma.06G081100	HSP, chaperones and cell protection	DEHYDRATION-RESPONSIVE PROTEIN RD22	1	0	0	1	1	1	0	0		1	-1	0	0
Glyma.07G090400	HSP, chaperones and cell protection	Dehydrin	7	3	5	3	9	1	7	1		+4	+2	+8	+6
Glyma.09G093000	HSP, chaperones and cell protection	proline-rich protein [Glycine max]	0	0	0	0	1	0	1	0		0	0	+1	+1
Glyma.09G185500	HSP, chaperones and cell protection	Dehydrin	6	0	4	1	3	1	6	1		+6	+3	+2	+5
Glyma.09G185500	HSP, chaperones and cell protection	Dehydrin	0	0	0	0	0	0	0	0		0	0	0	0
Glyma.09G185500	HSP, chaperones and cell protection	Dehydrin	3	0	0	0	2	0	3	0		+3	0	+2	+3
Glyma.09G185500	HSP, chaperones and cell protection	Dehydrin	5	0	4	0	7	0	6	0		+5	+4	+7	+6
Glyma.09G185500	HSP, chaperones and cell protection	Dehydrin	6	0	1	0	8	0	7	0		+6	+1	+8	+7
Glyma.10G043300	HSP, chaperones and cell protection	HSP20-like chaperone superfamily protein	0	0	0	0	0	0	0	0		0	0	0	0
Glyma.10G224300	HSP, chaperones and cell protection	ABA/WDS induced protein	4	0	0	1	7	0		0		+4	-1	+7	0
Glyma.11G140500	HSP, chaperones and cell protection	Hsp70 protein	0	0	1	0	1	0	0	0		0	+1	+1	0
Glyma.13G119400	HSP, chaperones and cell protection	Late embryogenesis abundant protein	0	1	0	0	0	0	0	0		-1	0	0	0
Glyma.13G220900	HSP, chaperones and cell protection	EARLY-RESPONSIVE TO DEHYDRATION STRESS PROTEIN (ERD4)	0	0	0	0	1	0	2	0		0	0	+1	+2
Glyma.13G224000	HSP, chaperones and cell protection	Hsp70 protein	1	0	0	0	0	0	0	1		+1	0	0	-1
Glyma.13G363300	HSP, chaperones and cell protection	Late embryogenesis abundant protein	4	0	1	0	4	0	4	0		+4	+1	+4	+4
Glyma.14G063700	HSP, chaperones and cell protection	Hsp20/alpha crystallin family	2	1	1	0	1	1	2	0		+1	+1	0	+2
Glyma.16G037900	HSP, chaperones and cell protection	Dehydrin	5	0	0	0	7	0	7	0		+5	0	+7	+7
Glyma.16G037900	HSP, chaperones and cell protection	Dehydrin	1	0	0	0	3	0	1	0		+1	0	+3	+1
Glyma.16G038000	HSP, chaperones and cell protection	Dehydrin	6	3	5	3	8	1	7	1		+3	+2	+7	+6
Glyma.17G164200	HSP, chaperones and cell protection	Late embryogenesis abundant protein 18	2	0	0	0	1	0	4	0		+2	0	+1	+4
Glyma.19G114700	HSP, chaperones and cell protection	KS-type dehydrin SLTI629 [Glycine max]	5	0	3	0	7	0	7	1		+5	+3	+7	+6
	Oxidation-reduction process and detoxification
Glyma.01G219400	Oxidation-reduction process	Glutathione peroxidase	1	0	0	0	1	0	0	0		+1	0	+1	0
Glyma.04G017500	Oxidation-reduction process	Catalase	2	4	5	0	2	4	1	4		-2	+5	-2	-3
Glyma.05G091600	Oxidation-reduction process	FE(II)/ ASCORBATE OXIDASE SUPERFAMILY	1	0	1	0	1	0	1	0		+1	+1	+1	+1
Glyma.05G161600	Detoxification	Glutathione S-transferase, C-terminal domain	3	0	1	0	1	0	3	0		+3	+1	+1	+3
Glyma.05G171800	Oxidation-reduction process	FERRIC-CHELATE REDUCTASE 1-RELATED	1	0	0	0	1	0	1	0		+1	0	+1	+1
Glyma.05G171800	Oxidation-reduction process	FERRIC-CHELATE REDUCTASE 1-RELATED	0	0	0	0	0	0	0	0		0	0	0	0
Glyma.06G021200	Oxidation-reduction process	THIOREDOXIN	4	0	0	0	3	0	2	0		+4	0	+3	+2
Glyma.07G168500	Oxidation-reduction process	2,4-dihydroxy-1,4-benzoxazin-3-one-glucoside dioxygenase / DIBOA-Glc dioxygenase	2	1	5	0	4	2	0	0		+1	+5	+2	0
Glyma.10G192900	Detoxification	Glutathione S-transferase, C-terminal domain	0	0	0	0	1	0	0	0		0	0	+1	0
Glyma.14G031000	Detoxification	Glutathione S-transferase, C-terminal domain	1	0	0	0	3	0	0	0		+1	0	+3	0
Glyma.19G240400	Oxidation-reduction process	Copper/zinc superoxide dismutase (SODC)	0	0	0	0	1	0	0	0		0	0	+1	0
Glyma.20G196900	Oxidation-reduction process	SUPEROXIDE DISMUTASE [FE] 2, CHLOROPLASTIC	1	3	6	0	1	0	1	0		-2	+6	+1	+1
Glyma.07G243500	Response to stress	Pathogenesis-related protein Bet v I family	5	0	1	0	7	0	6	0		+5	+1	+7	+6
Glyma.07G243500	Response to stress	Pathogenesis-related protein Bet v I family	6	0	0	0	3	0	3	0		+6	0	+3	+3
Glyma.12G217300	Response to stress	DEHYDRATION-RESPONSIVE PROTEIN RD22	2	4	6	4	4	4	1	3		-2	+2	0	-2
Glyma.12G217400	Response to stress	DEHYDRATION-RESPONSIVE PROTEIN RD22	2	4	6	4	4	4	1	3		-2	+2	0	-2
Glyma.13G278000	Response to stress	DEFENSIN-LIKE PROTEIN 13-RELATED	5	0	2	4	5	4	6	1		+5	-2	+1	+5
Glyma.17G030200	Response to stress	Pathogenesis-related protein Bet v I family	1	0	1	0	2	0	1	0		+1	+1	+2	+1
Glyma.20G167500	Response to stress	ABA/WDS induced protein	6	0	5	1	7	0	6	0		+6	+4	+7	+6
Glyma.02G059800	Transport and catabolism	V-TYPE PROTON ATPASE 16 KDA PROTEOLIPID SUBUNIT C5	0	0	0	0	0	0	0	0		0	0	0	0
Glyma.02G188300	Transport and catabolism	ABC-2 type transporter	0	0	0	0	0	0	0	0		0	0	0	0
Glyma.03G185900	Transport and catabolism	AQUAPORIN TIP1-1	1	2	5	6	1	5	1	3		-1	-1	-4	-2
Glyma.04G198600	Transport and catabolism	BIDIRECTIONAL SUGAR TRANSPORTER SWEET10	4	1	1	1	5	1	4	0		+3	0	+4	+4
Glyma.04G198600	Transport and catabolism	BIDIRECTIONAL SUGAR TRANSPORTER SWEET10	3	2	5	0	4	0	1	2		+1	+5	+4	-1
Glyma.05G154600	Transport and catabolism	Protease inhibitor/seed storage/LTP family	0	0	0	0	0	0	0	0		0	0	0	0
Glyma.06G030000	Transport and catabolism	PHOSPHATIDYLINOSITOL/PHOSPHATIDYLCHOLINE TRANSFER PROTEIN SFH6-RELATED	0	0	0	0	0	0	0	0		0	0	0	0
Glyma.06G095300	Transport and catabolism	GEM-LIKE PROTEIN 1-RELATE	0	0	0	0	0	0	1	3		0	0	0	-2
Glyma.07G034700	Transport and catabolism	Coatomer WD associated region	1	0	0	0	0	0	1	0		+1	0	0	+1
Glyma.07G121900	Transport and catabolism	ABC transporter	1	0	1	0	0	0	0	0		+1	+1	0	0
Glyma.09G019800	Transport and catabolism	SNARE PROTEINS	5	4	2	1	5	3	5	1		+1	+1	+2	+4
Glyma.09G069800	Transport and catabolism	Cathepsin H / N-benzoylarginine-beta-naphthylamide hydrolase	2	3	0	0	3	1	0	0		-1	0	+2	0
Glyma.10G158700	Transport and catabolism	Sodium/hydrogen exchanger family	0	0	0	0	0	0	0	0		0	0	0	0
Glyma.12G227800	Transport and catabolism	Sodium/calcium exchanger protein	0	0	0	0	0	0	0	0		0	0	0	0
Glyma.13G088700	Transport and catabolism	ANNEXIN D1-RELATED	2	0	0	0	5	0	3	0		+2	0	+5	+3
Glyma.13G186400	Transport and catabolism	Permease of the major facilitator superfamily	0	0	0	0	0	0	1	0		0	0	0	+1
Glyma.13G186500	Transport and catabolism	Permease of the major facilitator superfamily	0	0	0	0	0	0	0	0		0	0	0	0
Glyma.13G186600	Transport and catabolism	Major Facilitator Superfamily	1	0	0	0	1	0	1	0		+1	0	+1	+1
Glyma.14G061500	Transport and catabolism	AQUAPORIN PIP1-4-RELATED	3	4	6	1	4	3	3	2		-1	+5	+1	+1
Glyma.18G064900	Transport and catabolism	OLIGOPEPTIDE TRANSPORTER-RELATED	0	0	0	0	1	0	1	0		0	0	+1	+1
Glyma.18G066000	Transport and catabolism	Major Facilitator Superfamily	0	1	0	0	0	0	0	0		-1	0	0	0
Glyma.20G133800	Transport and catabolism	VACUOLAR-SORTING RECEPTOR 3-RELATED	2	0	1	0	2	1	2	0		+2	+1	+1	+2
Glyma.02G282500	Energy metabolism	PsbP	0	0	1	0	0	1	0	0		0	+1	-1	0
Glyma.04G045100	Energy metabolism	CUE domain	0	0	1	0	1	1	0	1		0	+1	0	-1
Glyma.05G128000	Energy metabolism	CHLOROPHYLL A-B BINDING PROTEIN 1, CHLOROPLASTIC-RELATED	1	5	7	5	2	8	0	6		-4	+2	-6	-6
Glyma.06G150300	Energy metabolism	Photosystem I reaction centre subunit N (PSAN or PSI-N)	0	2	6	1	0	5	0	5		-2	+5	-5	-5
Glyma.06G194900	Energy metabolism	Chlorophyll A-B binding protein	5	3	1	2	4	3	4	1		2	-1	+1	+3
Glyma.09G087700	Energy metabolism	Photosystem I psaG / psaK	0	3	4	3	4	3	0	4		-3	+1	+1	-4
Glyma.10G243800	Energy metabolism	EARLY LIGHT-INDUCED PROTEIN 1, CHLOROPLASTIC-RELATED	3	5	4	1	6	0	6	0		-2	+3	+6	+6
Glyma.13G028200	Energy metabolism	PSBA; Photosystem II PsbA protein	0	2	0	0	1	0	0	0		-2	0	+1	0
Glyma.14G104700	Energy metabolism	CemA family	1	1	2	1	4	1	4	2		0	+1	+3	+2
Glyma.15G016300	Energy metabolism	Photosystem I reaction centre subunit VI	1	0	4	0	0	1	0	0		+1	+4	-1	0
Glyma.17G128000	Energy metabolism	Malate synthase	5	0	0	0	2	0	5	0		+5	0	+2	+5
Glyma.17G128100	Energy metabolism	Malate synthase	2	0	0	0	3	0	1	0		+2	0	+3	+1
Glyma.20G150600	Energy metabolism	EARLY LIGHT-INDUCED PROTEIN 1, CHLOROPLASTIC-RELATED	4	3	0	1	6	3	4	3		+1	-1	+3	+1
NCBI Sequence ID: PHT51514.1	Energy metabolism	Photosystem I chlorophyll a apoprotein A1	0	0	0	0	0	0	0	0		0	0	0	0
Glyma.01G161500	Miscellaneous	Thiosulfate sulfurtransferase / Thiosulfate thiotransferas	2	0	3	0	0	0	2	0		+2	+3	0	+2
Glyma.01G233500	Miscellaneous	Nuclease-related domain	5	0	1	0	4	0	4	2		+5	+1	+4	+2
Glyma.08G213000	Miscellaneous	POST-ILLUMINATION CHLOROPHYLL FLUORESCENCE INCREASE PROTEIN	3	1	5	0	1	0	1	0		+2	+5	1	+1
Glyma.09G151900	Miscellaneous	Embryo-specific protein 3, (ATS3)	0	0	0	0	0	0	0	0		0	0	0	0
Glyma.09G248700	Miscellaneous	NUCLEIC ACID BINGING PROTEIN	0	0	0	0	0	0	0	0		0	0	0	0
Glyma.10G185900	Miscellaneous	Sieve element occlusion	5	0	0	1	6	3	0	0		+5	-1	+3	0
Glyma.12G109800	Miscellaneous	O-methyltransferase	2	3	6	3	4	1	5	0		-1	+3	+3	+5
Glyma.13G012400	Miscellaneous	Senescence-associated protein	2	4	0	0	0	6	0	5		-2	0	-6	-5
Glyma.13G254300	Miscellaneous	Unknown	0	0	1	0	0	0	0	0		0	+1	0	0
Glyma.15G250100	Miscellaneous	CARTENOID OXYGENASE	0	0	0	0	0	0	0	0		0	0	0	0
Glyma.20G045300	Miscellaneous	Hypothetical chloroplast RF21 (chloroplast) [Indigofera tinctoria]	0	0	0	1	0	1	0	1		0	-1	-1	-1
Glyma.20G065600	Miscellaneous	N2227-like protein	0	0	0	0	0	0	0	0		0	0	0	0
Glyma.20G204400	Miscellaneous	Sieve element occlusion	5	0	0	0	5	0	0	0		+5	0	+5	0
Glyma.20G204500	Miscellaneous	Sieve element occlusion	5	0	0	0	6	0	0	0		+5	0	+6	0
Glyma.20G204500	Miscellaneous	Sieve element occlusion	1	0	0	0	1	0	1	0		+1	0	+1	+1
NCBI Sequence ID: YP_009336378.1	Miscellaneous	photosystem I P700 apoprotein A2	0	0	0	0	0	0	0	0		0	0	0	0
Glyma.04G129200	Miscellaneous	Phospholipid-transporting ATPase 1-like isoform X1	0	0	0	0	0	0	0	0		0	0	0	0
Glyma.01G019800	Unknown	Protein of Unknown function (DUF1399)	1	0	3	0	1	0	2	0		+1	+3	+1	+2
Glyma.03G215100	Unknown	Protein of Unknown function, DUF538	0	0	0	0	0	0	0	0		0	0	0	0
Glyma.05G060300	Unknown	Agenet domain	0	0	0	0	0	0	0	0		0	0	0	0
Glyma.08G056200	Unknown	Protein of Unknown function (DUF760)	1	1	3	0	4	0	0	0		0	+3	+4	0
Glyma.09G249400	Unknown	NA	0	1	0	0	0	1	0	0		-1	0	-1	0
Glyma.12G083200	Unknown	Protein of Unknown function C-terminus (DUF2451)	1	0	2	0	0	1	0	1		+1	+2	-1	-1
Glyma.12G083200	Unknown	Protein of Unknown function C-terminus (DUF2451)	0	0	0	0	0	0	0	0		0	0	0	0
Glyma.13G271400	Unknown	NA	1	0	0	0	2	0	1	0		+1	0	+2	+1
Glyma.13G328200	Unknown	NA	0	0	0	0	0	0	0	1		0	0	0	-1
Glyma.13G308300	Unknown	NA	0	0	0	0	1	0	0	0		0	0	+1	0
Glyma.19G242800	Unknown	Protein of Unknown function (DUF1517)	0	0	1	0	0	0	0	0		0	+1	0	0
	Regulation and Signaling
Glyma.02G266300	Macromolecule modification/kinases and phosphatases	Dual specificity phosphatase, catalytic domain	1	1	4	1	1	3	0	3		0	+3	-2	-3
Glyma.03G232500	Macromolecule modification/kinases and phosphatases	Calmodulin binding protein-like	1	0	0	0	1	0	1	0		+1	0	+1	+1
Glyma.04G061500	Macromolecule modification/kinases and phosphatases	CBL-INTERACTING SERINE/THREONINE-PROTEIN KINASE 25-RELATED	0	0	0	0	0	0	0	0		0	0	0	0
Glyma.04G061500	Macromolecule modification/kinases and phosphatases	CBL-INTERACTING SERINE/THREONINE-PROTEIN KINASE 25-RELATED	0	0	0	0	1	0	0	0		0	0	+1	0
Glyma.04G230300	Macromolecule modification/kinases and phosphatases	Leucine Rich Repeat (LRR_1) // Protein tyrosine kinase (Pkinase_Tyr)	3	0	0	0	5	0	3	0		+3	0	+5	+3
Glyma.05G138400	Macromolecule modification/kinases and phosphatases	Calcineurin-like phosphoesterase	1	0	0	0	1	0	0	0		+1	0	+1	0
Glyma.05G194500	Macromolecule modification/kinases and phosphatases	AUXILIN/CYCLIN G-ASSOCIATED KINASE-RELATED	0	0	0	0	0	0	0	0		0	0	0	0
Glyma.05G244600	Macromolecule modification/kinases and phosphatases	Protein tyrosine kinase	1	1	2	0	3	0	2	0		0	+2	+3	+2
Glyma.06G017500	Macromolecule modification/kinases and phosphatases	Protein tyrosine kinase	0	0	0	0	0	0	0	0		0	0	0	0
Glyma.07G014500	Macromolecule modification/kinases and phosphatases	HAD superfamily, subfamily IIIB (Acid phosphatase)	3	0	0	4	6	0	1	0		+3	-4	+6	+1
Glyma.07G121000	Macromolecule modification/kinases and phosphatases	Adenylate kinase	0	0	0	0	0	0	0	0		0	0	0	0
Glyma.08G264900	Macromolecule modification/kinases and phosphatases	PHOTOTROPIN-2	0	0	0	0	1	0	1	0		0	0	+1	+1
Glyma.08G352100	Macromolecule modification/kinases and phosphatases	ATP BINDING / PROTEIN KINASE-RELATED	0	0	0	0	0	0	0	0		0	0	0	0
Glyma.10G294200	Macromolecule modification/kinases and phosphatases	Protein kinase domain	0	0	0	0	1	0	0	0		0	0	+1	0
Glyma.13G165300	Macromolecule modification/kinases and phosphatases	Protein phosphatase 2C	3	0	1	0	3	0	1	0		+3	+1	+3	+1
Glyma.13G256700	Macromolecule modification/kinases and phosphatases	Magnesium-dependent phosphatase 1	4	0	2	0	4	0	3	0		+4	+2	+4	+3
Glyma.14G176900	Macromolecule modification/kinases and phosphatases	14-3-3 protein	4	3	4	5	4	3	4	0		+1	-1	+1	+4
Glyma.17G214400	Macromolecule modification/kinases and phosphatases	Stress-induced receptor-like kinase [Glycine max]	0	0	0	0	0	0	0	0		0	0	0	0
Glyma.03G228200	Macromolecule modification/proteases or protease inhibitors	ASPARTYL ProteaseS	0	0	0	0	0	0	0	0		0	0	0	0
Glyma.07G139400	Macromolecule modification/proteases or protease inhibitors	Protease inhibitor/seed storage/LTP family	2	0	0	0	4	0	0	0		+2	0	+4	0
Glyma.08G122700	Macromolecule modification/proteases or protease inhibitors	PEPTIDASE-C1 DOMAIN-CONTAINING PROTEIN	0	0	0	0	0	0	0	0		0	0	0	0
Glyma.08G139900	Macromolecule modification/proteases or protease inhibitors	SARS coronavirus main proteinase / Severe acute respiratory syndrome coronavirus main Protease	0	0	0	0	0	0	0	0		0	0	0	0
Glyma.08G235300	Macromolecule modification/proteases or protease inhibitors	Trypsin and Protease inhibitor	3	0	2	0	0	0	0	0		+3	+2	0	0
Glyma.08G235400	Macromolecule modification/proteases or protease inhibitors	Trypsin and Protease inhibitor	4	0	2	0	4	0	3	0		+4	+2	+4	+3
Glyma.10G094900	Macromolecule modification/proteases or protease inhibitors	Peptidase family S41	0	0	0	0	1	0	2	0		0	0	+1	+2
Glyma.10G143500	Macromolecule modification/proteases or protease inhibitors	ASPARTYL ProteaseS	1	1	4	0	2	0	0	0		0	+4	+2	0
Glyma.10G184600	Macromolecule modification/proteases or protease inhibitors	Potato inhibitor I family	1	0	3	0	1	0	1	0		+1	+3	+1	+1
Glyma.10G184700	Macromolecule modification/proteases or protease inhibitors	Potato inhibitor I family	1	0	0	0	0	0	0	0		+1	0	0	0
Glyma.14G085600	Macromolecule modification/proteases or protease inhibitors	Papain family cysteine Protease	0	0	0	0	0	0	0	0		0	0	0	0
Glyma.14G085800	Macromolecule modification/proteases or protease inhibitors	CYSTEINE Protease FAMILY C1-RELATED	0	0	0	0	1	1	0	0		0	0	0	0
Glyma.14G142300	Macromolecule modification/proteases or protease inhibitors	ATP-DEPENDENT Protease CEREBLON	5	0	4	0	6	2	6	0		+5	+4	+4	+6
Glyma.14G152900	Macromolecule modification/proteases or protease inhibitors	Proteasome A-type and B-type	0	0	0	0	1	1	1	0		0	0	0	+1
Glyma.14G216300	Macromolecule modification/proteases or protease inhibitors	Papain family cysteine Protease	1	2	3	1	3	0	2	0		-1	+2	+3	+2
Glyma.15G177800	Macromolecule modification/proteases or protease inhibitors	Cathepsin H / N-benzoylarginine-beta-naphthylamide hydrolase	2	3	0	1	4	0	1	0		-1	-1	+4	+1
Glyma.15G211500	Macromolecule modification/proteases or protease inhibitors	Trypsin and Protease inhibitor	4	0	0	0	1	0	0	0		+4	0	+1	0
Glyma.16G211700	Macromolecule modification/proteases or protease inhibitors	DR4 PROTEIN-RELATED	0	0	2	0	0	0	0	0		0	+2	0	0
Glyma.17G011500	Macromolecule modification/proteases or protease inhibitors	ASPARTYL ProteaseS	0	0	0	0	0	0	0	0		0	0	0	0
Glyma.17G230700	Macromolecule modification/proteases or protease inhibitors	Peptidase C13 family	0	1	0	0	0	0	0	0		-1	0	0	0
Glyma.17G254900	Macromolecule modification/proteases or protease inhibitors	Papain family cysteine Protease	1	1	3	1	1	1	1	0		0	+2	0	+1
Glyma.18G231400	Macromolecule modification/proteases or protease inhibitors	Bowman-Birk serine Protease inhibitor family	5	1	2	1	5	0	5	0		+4	+1	+5	+5
Glyma.20G129900	Macromolecule modification/proteases or protease inhibitors	Peptidase of plants and bacteria (BSP)	4	0	0	0	0	0	1	0		+4	0	0	+1
Glyma.20G130000	Macromolecule modification/proteases or protease inhibitors	Peptidase of plants and bacteria (BSP)	5	0	0	0	6	0	4	0		+5	0	+6	+4
Glyma.20G205700	Macromolecule modification/proteases or protease inhibitors	Potato inhibitor I family	1	0	0	0	0	0	0	0		+1	0	0	0
Glyma.20G205800	Macromolecule modification/proteases or protease inhibitors	Potato inhibitor I family	1	0	0	0	0	0	0	0		+1	0	0	0
Glyma.20G205900	Macromolecule modification/proteases or protease inhibitors	Potato inhibitor I family	5	4	6	5	6	6	5	5		+1	+1	0	0
Glyma.04G077400	Macromolecule modification/protein degradation	Proteasome A-type and B-type	0	0	0	0	0	0	0	0		0	0	0	0
Glyma.05G028800	Macromolecule modification/protein degradation	Ubiquitin-conjugating enzyme	0	1	0	0	0	0	0	1		-1	0	0	-1
Glyma.06G124900	Macromolecule modification/protein degradation	Ubiquitin-conjugating enzyme	0	0	2	0	0	0	0	0		0	+2	0	0
Glyma.13G117700	Macromolecule modification/protein degradation	UBIQUITIN	1	3	0	0	1	0	4	0		-2	0	+1	+4
Glyma.17G239000	Macromolecule modification/protein degradation	CYSTEINE Protease FAMILY C1-RELATED	1	0	1	0	3	0	3	0		+1	+1	+3	+3
Glyma.20G141600	Macromolecule modification/protein degradation	Ubiquitin and ubiquitin-like proteins	0	5	5	3	4	1	6	4		-5	+2	+3	+2
Glyma.10G122100	Macromolecule modification/RNA binding	Predicted RNA-binding protein (RRM superfamily)	4	0	0	0	3	0	1	0		+4	0	+3	+1
Glyma.03G209400	Regulatory proteins	transport inhibitor response 1 (TIR1)	2	0	1	1	4	1	4	0		+2	0	+3	+4
Glyma.04G002400	Regulatory proteins	Mlo family	1	0	1	1	5	1	3	0		+1	0	+4	+3
Glyma.04G039700	Regulatory proteins	Zinc finger, C3HC4 type (RING finger)	0	0	4	0	1	0	0	0		0	+4	+1	0
Glyma.05G082200	Regulatory proteins	NB-ARC domain (NB-ARC) // Arabidopsis broad-spectrum mildew resistance protein RPW8	0	0	1	0	0	0	0	0		0	+1	0	0
Glyma.06G051000	Regulatory proteins	BRISC AND BRCA1-A COMPLEX MEMBER 1	1	0	0	0	0	0	1	0		+1	0	0	+1
Glyma.06G120600	Regulatory proteins	Leucine Rich Repeat	3	1	0	1	5	0	4	2		+2	-1	+5	+2
Glyma.07G189800	Regulatory proteins	F-BOX/LEUCINE RICH REPEAT PROTEIN	0	0	1	0	0	1	0	1		0	+1	-1	-1
Glyma.08G067000	Regulatory proteins	CHCH domain	0	0	0	0	0	0	0	0		0	0	0	0
Glyma.08G103400	Regulatory proteins	Kelch motif	1	0	4	0	1	0	0	0		+1	+4	+1	0
Glyma.08G226000	Regulatory proteins	MEMBRANE RELATED PROTEIN CP5-RELATED	0	0	0	0	0	0	1	0		0	0	0	+1
Glyma.08G285600	Regulatory proteins	Miro-like protein	1	1	0	0	4	0	2	0		0	0	+4	+2
Glyma.09G044200	Regulatory proteins	Translationally controlled tumour protein	3	3	5	1	4	0	0	4		0	+4	+4	-4
Glyma.10G081500	Regulatory proteins	HRAS-LIKE SUPPRESSOR - RELATED	0	0	0	0	0	0	0	0		0	0	0	0
Glyma.10G236000	Regulatory proteins	Armadillo/beta-catenin-like repeat	2	0	0	0	1	0	3	0		+2	0	+1	+3
Glyma.11G087500	Regulatory proteins	Mlo family	0	0	0	0	0	0	0	0		0	0	0	0
Glyma.11G228600	Regulatory proteins	Yippee putative zinc-binding protein	1	0	1	1	1	0	0	0		+1	0	+1	0
Glyma.13G087300	Regulatory proteins	zinc-finger of the FCS-type, C2-C2	1	0	0	0	1	1	0	0		+1	0	0	0
Glyma.13G341000	Regulatory proteins	AN1-like Zinc finger	1	0	0	0	1	0	0	0		+1	0	+1	0
Glyma.14G038400	Regulatory proteins	ANK REPEAT-CONTAINING	0	0	0	0	1	0	3	0		0	0	+1	+3
Glyma.14G186700	Regulatory proteins	ABC1 family	0	1	0	0	0	0	0	0		-1	0	0	0
Glyma.15G076500	Regulatory proteins	Dormancy/auxin associated protein (Auxin_repressed)	0	0	0	0	4	1	1	0		0	0	+3	+1
Glyma.15G099700	Regulatory proteins	WD domain, G-beta repeat	0	0	0	1	0	0	0	0		0	-1	0	0
Glyma.15G148900	Regulatory proteins	Translationally controlled tumour protein	1	3	5	0	3	0	0	4		-2	+5	+3	-4
Glyma.16G036400	Regulatory proteins	BTB/POZ domain	4	1	3	2	6	1	5	1		+3	+1	+5	+4
Glyma.16G135200	Regulatory proteins	Leucine Rich Repeat	1	0	0	0	0	1	0	1		+1	0	-1	-1
Glyma.16G174400	Regulatory proteins	Leucine Rich Repeat	4	3	0	0	2	7	1	3		+1	0	-5	-2
Glyma.17G202700	Regulatory proteins	Zinc finger, C3HC4 type (RING finger)	1	0	0	0	1	0	0	0		+1	0	+1	0
Glyma.19G116300	Regulatory proteins	BTB/POZ AND MATH DOMAIN-CONTAINING PROTEIN 1-RELATED	0	0	0	0	0	0	0	0		0	0	0	0
Glyma.19G218000	Regulatory proteins	Zinc knuckle	0	0	0	0	1	1	1	0		0	0	0	+1
Glyma.20G018500	Regulatory proteins	Calcyclin-binding protein CacyBP	1	0	0	1	1	0	0	0		+1	-1	+1	0
	Cell division, growth and cytoeskeleton
Glyma.06G102700	Motor activity and cytoeskeleton	OUTER ARM DYNEIN LIGHT CHAIN 1 PROTEIN	3	1	0	0	1	0	0	0		+2	0	+1	0
Glyma.17G237100	Cell division, cell growth, cell differentiation	Gibberellin regulated protein	4	0	1	0	6	0	5	0		+4	+1	+6	+5
	Metabolism
Glyma.01G099800	Amino acid metabolism	Glutamate-5-semialdehyde dehydrogenase / Glutamyl-gamma-semialdehyde dehydrogenase // Glutamate 5-kinase / Gamma-glutamyl kinase	1	0	0	0	1	0	1	0		+1	0	+1	+1
Glyma.01G099800	Amino acid metabolism	Glutamate-5-semialdehyde dehydrogenase / Glutamyl-gamma-semialdehyde dehydrogenase // Glutamate 5-kinase / Gamma-glutamyl kinase	1	0	0	0	1	0	1	0		+1	0	+1	+1
Glyma.03G069400	Amino acid metabolism	Glutamate-5-semialdehyde dehydrogenase/Glutamate 5-kinase	2	0	0	0	2	1	2	0		+2	0	+1	+2
Glyma.03G069400	Amino acid metabolism	Glutamate-5-semialdehyde dehydrogenase/Glutamate 5-kinase	1	0	1	0	1	0	2	0		+1	+1	+1	+2
Glyma.04G237300	Amino acid metabolism	Spermine/spermidine synthase	0	0	0	1	0	0	0	0		0	-1	0	0
Glyma.06G007500	Amino acid metabolism	ARGININE/DIAMINOPIMELATE/ORNITHINE DECARBOXYLASE	0	0	0	0	1	0	2	0		0	0	+1	+2
Glyma.10G244100	Amino acid metabolism	Acireductone dioxygenase (Ni(2+)-requiring) / E-2	1	1	4	0	4	0	2	0		0	+4	+4	+2
Glyma.18G017200	Amino acid metabolism	Asparagine synthase (glutamine-hydrolyzing) / Glutamine-dependent asparagine synthetase	1	0	0	0	5	3	2	1		+1	0	+2	+1
Glyma.18G017200	Amino acid metabolism	Asparagine synthase (glutamine-hydrolyzing) / Glutamine-dependent asparagine synthetase	1	0	0	0	5	4	2	1		+1	0	+1	+1
Glyma.18G061100	Amino acid metabolism	Asparagine synthase (glutamine-hydrolyzing) / Glutamine-dependent asparagine synthetase	1	0	0	1	1	0	1	0		+1	-1	+1	+1
Glyma.01G019200	Carbohydrate metabolism	Phosphoenolpyruvate carboxykinase	1	0	0	0	0	0	1	0		+1	0	0	+1
Glyma.02G222400	Carbohydrate metabolism	Fructose-bisphosphate aldolase class-I	1	1	0	0	1	0	1	0		0	0	+1	+1
Glyma.03G137900	Carbohydrate metabolism	Galactinol-sucrose galactosyltransferase / Raffinose synthase	7	0	1	0	5	0	5	0		+7	+1	+5	+5
Glyma.04G008300	Carbohydrate metabolism	Fructose-bisphosphate aldolase class-I	2	3	3	5	1	7	1	4		-1	-2	-6	-3
Glyma.07G126400	Carbohydrate metabolism	Phosphofructokinase	1	0	0	0	0	0	0	0		+1	0	0	0
Glyma.12G037400	Carbohydrate metabolism	Glycosyltransferases	2	3	4	6	1	8	0	5		-1	-2	-7	-5
Glyma.18G018600	Carbohydrate metabolism	Myo-inositol-1-phosphate synthase	2	0	0	0	0	0	0	0		+2	0	0	0
Glyma.19G046800	Carbohydrate metabolism	Ribulose bisphosphate carboxylase, small chain	1	4	6	6	1	8	0	7		-3	0	-7	-7
Glyma.19G186000	Carbohydrate metabolism	Triosephosphate isomerase	0	0	0	0	0	0	0	0		0	0	0	0
Glyma.04G065600	Lipid metabolism	BIFUNCTIONAL INHIBITOR/LIPID-TRANSFER PROTEIN/SEED STORAGE 2S ALBUMIN SUPERFAMILY	0	0	0	0	0	3	0	0		0	0	-3	0
Glyma.06G013800	Lipid metabolism	Phosphatidylinositol 3- and 4-kinase	5	0	1	0	5	0	4	0		+5	+1	+5	+4
Glyma.06G013800	Lipid metabolism	Phosphatidylinositol 3- and 4-kinase	0	0	0	0	0	0	0	0		0	0	0	0
Glyma.07G121500	Lipid metabolism	STEROL DESATURASE	0	0	0	0	0	0	0	0		0	0	0	0
Glyma.14G050900	Lipid metabolism	GDSL-like Lipase/Acylhydrolase	0	0	0	1	0	0	0	0		0	-1	0	0
Glyma.19G247500	Lipid metabolism	Caleosin related protein	0	0	0	0	1	1	1	0		0	0	0	+1
Glyma.02G143700	Metabolism of vitamins and cofactors	Methyltransferase domain	0	1	2	0	0	0	0	0		-1	+2	0	0
Glyma.01G126700	Secondary metabolism	DIRIGENT PROTEIN 19	0	0	0	0	1	0	1	0		0	0	+1	+1
Glyma.01G228700	Secondary metabolism	chalcone synthase	0	0	0	0	0	0	0	0		0	0	0	0
Glyma.01G228700	Secondary metabolism	chalcone synthase	0	0	0	0	0	0	0	0		0	0	0	0
Glyma.03G044900	Secondary metabolism	Dirigent-like protein	0	0	0	0	0	0	0	0		0	0	0	0
